# Supplementary material for: Supplementation of Lysine and Methionine in Milk Replacer or Starter Concentrate for Dairy Calves in Step-Up/Step-Down Feeding Program
Source: Animals (Basel). 2021 Sep 29;11(10):2854. doi: 10.3390/ani11102854 (PMC8532968; doi:10.3390/ani11102854)
Supplement: Supplementary file 1 [file animals-11-02854-s001.zip]

Archive with 1 entries (1 files):
- animals-1365281-supplementary.pdf
